# Supplementary material for: Distribution, Sources, and Health Risk of Short-, Medium- and Long-Chain Chlorinated Paraffins in School-Area Ambient PM1: A Study from the Pearl River Delta, China
Source: Toxics. 2025 May 31;13(6):467. doi: 10.3390/toxics13060467 (PMC12197006; doi:10.3390/toxics13060467)
Supplement: Supplementary file 1 [file toxics-13-00467-s001.zip]

Archive with 1 entries (1 files):
- toxics-3647358-supplementary.pdf
